# Supplementary material for: Roles of Glutathione and AP-1 in the Enhancement of Vitamin D-Induced Differentiation by Activators of the Nrf2 Signaling Pathway in Acute Myeloid Leukemia Cells
Source: Int J Mol Sci. 2024 Feb 14;25(4):2284. doi: 10.3390/ijms25042284 (PMC10889780; doi:10.3390/ijms25042284)
Supplement: Supplementary file 1 [file ijms-25-02284-s001.zip]

Archive with 2 entries (2 files):
- Original WBs new-ijms-2816601.pdf
- Supplementary Figures S1-S3-ijms-2024.pdf
